# Supplementary material for: Relationship of mRNA Expression of Selected Genes in Peripheral Blood and Synovial Fluid in Cranial Cruciate Ligament Deficient Stifles of Dogs
Source: Animals (Basel). 2022 Mar 17;12(6):754. doi: 10.3390/ani12060754 (PMC8944536; doi:10.3390/ani12060754)
Supplement: Supplementary file 1 [file animals-12-00754-s001.zip]

Archive with 1 entries (1 files):
- animals-1541400-supplementary.pdf
